# Supplementary material for: Allium fistulosum L. Alleviates Apple Replant Disease by Suppressing Fusarium solani
Source: J Fungi (Basel). 2022 Oct 12;8(10):1071. doi: 10.3390/jof8101071 (PMC9605486; doi:10.3390/jof8101071)
Supplement: Supplementary file 1 [file jof-08-01071-s001.zip]

Archive with 1 entries (1 files):
- jof-1937632-supplementary.pdf
